# Supplementary material for: Antibacterial and Biodegradable Polysaccharide-Based Films for Food Packaging Applications: Comparative Study
Source: Materials (Basel). 2022 Apr 29;15(9):3236. doi: 10.3390/ma15093236 (PMC9103775; doi:10.3390/ma15093236)
Supplement: Supplementary file 1 [file materials-15-03236-s001.zip]

Archive with 1 entries (1 files):
- materials-1690517-supplementary.pdf
